# Supplementary material for: Dose–Response Associations Between Diet and Risk of Rheumatoid Arthritis: A Meta-Analysis of Prospective Cohort Studies
Source: Nutrients. 2024 Nov 26;16(23):4050. doi: 10.3390/nu16234050 (PMC11644016; doi:10.3390/nu16234050)
Supplement: Supplementary file 1 [file nutrients-16-04050-s001.zip]

Archive with 1 entries (1 files):
- nutrients-3306803-supplementary.pdf
